# Supplementary material for: Effect of Graft Choice for ACL Reconstruction on Clinical Outcomes in Combined ACL and MCL Injuries: Comparison Between Bone-Patellar Tendon-Bone and Hamstring Autografts
Source: J Clin Med. 2024 Oct 22;13(21):6316. doi: 10.3390/jcm13216316 (PMC11546250; doi:10.3390/jcm13216316)
Supplement: Supplementary file 1 [file jcm-13-06316-s001.zip]

Archive with 1 entries (1 files):
- jcm-3240927-supplementary.pdf
